# Supplementary material for: Novel anatomical apical dissection utilizing puboprostatic “open-collar” technique: Impact on apical surgical margin and early continence recovery
Source: PLoS One. 2021 Apr 15;16(4):e0249991. doi: 10.1371/journal.pone.0249991 (PMC8049266; doi:10.1371/journal.pone.0249991)
Supplement: S1 Data — (XLSX) [file pone.0249991.s004.xlsx]

## Sheet: PLOS one R1- (modality = RoboSu
Age	Preoperative PSA	cT stage	cN stage	biopsy GG	Risk classification (low = 1, inter = 2, high = 3, locally advanced = 4)	Anterior apical tumor on MRI, yes = 1	Preoperative ADT	NS (intra/inter = yes)	NS (intra/inter/extra = yes)	Blood loss (urine+)	Blood transfusion	Puboprostatic open-collar tech	Ant reconstr	Retrograde urethral dissection	Sutureless DVC transection	PLND type (s, standard; e, extended)	#LNs removed	pT (T0=0, T2=1, T3a=2, T3b=3)	GG on RP specimen	pN	PSM, yes = 1	Apical PSM, yes = 1	Extent of PSM (mm, sum)	GG of PSM	0-1pad (yes = 0)	Immediate continence recovery	Continence recovery at 3M (yes = 1)	BRF survival, yes = 0	Time to PSA rec (M)	followup duration (M)
74	5.9	2a	N0	4	3	0	no	no	no	1740	no	no	no	no	no	s	8	2	2	0	1	1	8.5	2	0	yes	1	0	47.8029	88.3778
70	12.7	2a	N0	1	2	1	no	no	no	720	no	no	no	no	no	no	0	2	2	x	1	1	15	2	0	no	1	0	56.2464	88.3121
62	7.7	3b	N0	4	4	0	no	no	no	980	no	no	no	no	no	s	21	2	2	0	1	0	2.5	2	0	no	1	1	73.3634	73.3634
65	9.4	2a	N0	2	2	1	no	yes	yes	690	no	no	no	no	no	no	0	1	3	x	0	0	0		0	no	0	1	87.1622	87.1622
66	16	2a	N0	4	3	0	no	no	no	390	no	no	no	no	no	s	19	3	5	1	0	0	0		0	no	1	0	8.31211	86.9979
71	16	2a	N0	4	3	1	no	no	no	590	no	no	no	no	no	s	5	2	5	0	1	1	0.4	3	0	no	0	1	72.7721	72.7721
73	9.7	2a	N0	5	3	0	no	no	no	850	no	no	no	no	no	s	16	3	5	0	1	1	5	3	0	yes	1	0	31.6386	86.2423
63	14	2a	N0	1	2	0	yes	yes	yes	590	no	no	no	no	no	no	0	0		x	0	0	0		0	no	1	1	85.0924	85.0924
64	7.2	2a	N0	3	2	0	no	yes	yes	3285	yes	no	no	no	no	s	19	1	3	0	0	0	0		0	no	0	0	64.8871	84.9281
74	12	2a	N0	2	2	1	no	no	no	280	no	no	no	no	no	no	0	1	2	x	0	0	0		0	no	0	1	84.1725	84.1725
67	11	2c	N0	2	2	1	yes	no	no	400	no	no	no	no	no	no	0	1		x	0	0	0		0	yes	1	1	77.7988	77.7988
72	4.9	2a	N0	4	3	0	no	no	no	80	no	no	no	no	no	s	27	1	4	0	0	0	0		0	no	1	1	77.6345	77.6345
69	13	2a	N0	1	2	0	yes	yes	yes	2140	no	no	no	no	no	no	0	1		x	0	0	0		0	no	1	0	28.4846	83.4825
71	4.4	2a	N0	4	3	0	no	no	no	490	no	no	no	no	no	s	15	1	3	0	0	0	0		0	no	0	1	74.2505	74.2505
67	5	3a	N0	2	3	0	no	no	no	590	no	yes	no	no	no	s	11	2	3	0	1	1	1	1	0	yes	1	0	13.963	82.7926
70	3.4	2a	N0	5	3	0	no	no	no	440	no	yes	no	no	no	s	8	1	5	0	0	0	0		0	no	1	0	34.7598	82.3984
70	9	1c	N0	2	2	0	no	yes	yes	4130	no	yes	no	no	no	no	0	1	3	x	0	0	0		0	yes	1	1	81.6427	81.6427
67	8.6	2a	N0	4	3	1	no	no	no	980	no	yes	no	no	no	s	20	1	5	0	0	0	0		0	yes	1	0	42.1848	80.5585
67	5.2	2c	N0	5	3	1	no	no	no	670	no	yes	no	no	no	s	23	1	3	0	0	0	0		0	no	0	1	73.8891	73.8891
74	9.3	2c	N0	1	2	1	no	no	no	450	no	yes	no	no	no	s	16	1	2	0	0	0	0		0	no	1	1	62.3573	62.3573
56	4.6	2a	N0	3	2	0	no	no	no	540	no	yes	no	no	no	s	18	1	3	0	0	0	0		0	no	1	1	79.4086	79.4086
67	12	2a	N0	4	3	0	no	no	no	795	no	yes	yes	no	no	s	15	2	3	0	1	0	0.8	1	0	no	1	1	57.9877	57.9877
72	11	2a	N0	4	3	0	no	no	no	2530	yes	yes	yes	no	no	s	2	1	3	0	0	0	0		0	no	1	1	78.7515	78.7515
64	16	2a	N0	3	2	1	no	yes	yes	720	no	yes	yes	no	no	s	10	1	3	1	0	0	0		0	no	1	0	60.9117	78.653
59	6.5	3b	N0	4	4	1	no	no	no	1090	no	yes	yes	no	no	s	14	3	5	0	1	1	12	3	0	no	0	1	61.2074	78.4887
65	5.3	2a	N0	3	2	1	no	no	no	1240	no	yes	yes	no	no	s	21	2	3	0	0	0	0		0	no	0	1	72.2793	72.2793
65	4.8	2c	N0	2	2	0	no	yes	yes	970	no	yes	no	no	no	no	0	1	2	x	0	0	0		0	yes	1	1	77.7988	77.7988
66	9.7	2a	N0	2	2	1	no	no	no	1080	no	yes	yes	no	no	s	16	2	4	0	1	1	3.5	4	1	no	0	1	77.0431	77.0431
74	4.3	2a	N0	2	2	0	no	no	no	220	no	yes	yes	no	no	s	5	2	2	0	0	0	0		0	yes	1	1	76.4189	76.4189
69	6.2	1c	N0	3	2	0	no	no	no	160	no	yes	yes	no	no	no	0	1		x	0	0	0		0	no	1	1	59.0719	59.0719
51	10	2a	N0	5	3	0	no	no	no	415	no	yes	yes	no	no	s	8	1		0	0	0	0		0	no	0	1	32.1314	32.1314
73	5.8	2c	N0	5	3	0	no	no	yes	1090	no	yes	yes	no	no	s	16	2	5	0	0	0	0		0	no	1	1	75.9589	75.9589
63	5.4	2a	N0	3	2	0	no	no	no	455	no	yes	yes	no	no	s	25	1	5	1	0	0	0		0	yes	1	1	7.98357	7.98357
69	8.9	2a	N0	4	3	0	no	no	no	480	no	yes	yes	no	no	s	27	3	5	0	0	0	0		0	yes	1	0	21.4209	75.499
65	16	1c	N0	2	2	0	no	yes	yes	1120	no	yes	yes	no	no	s	20	1	2	0	0	0	0		0	yes	1	0	56.8378	75.269
53	11	2a	N0	3	2	0	no	yes	yes	710	no	yes	yes	no	no	s	30	2	3	0	0	0	0		0	no	1	0	44.0246	75.039
73	5.9	2a	N0	4	3	0	no	no	no	730	no	yes	yes	no	no	s	11	1	4	0	0	0	0		0	yes	1	1	74.7433	74.7433
70	29	3a	N0	3	3	1	yes	no	no	490	no	yes	yes	no	no	s	17	1		0	0	0	0		0	no	1	1	74.1191	74.1191
71	45	3b	N1	5	4	0	yes	yes	yes	390	no	yes	yes	no	no	e	26	0		0	0	0	0		0	yes	1	0	45.7331	72.9692
68	11.5	3a	N0	5	3	0	yes	no	no	110	no	yes	yes	no	no	s	16	2		0	1	1	10	x	0	no	1	0	27.3347	72.4435
67	16	2c	N1	5	4	1	yes	no	no	310	no	yes	yes	no	no	s	17	1		0	0	0	0		0	no	1	1	72.2793	72.2793
62	8	3a	N0	3	3	0	no	yes	yes	760	no	yes	yes	no	no	s	19	2	3	1	1	0	33	3	0	no	1	0	2.95688	72.0493
65	4.6	2a	N0	2	2	0	no	yes	yes	795	no	yes	yes	no	no	s	8	1	2	0	0	0	0		0	yes	1	0	56.8378	71.8193
56	8	2a	N0	3	2	0	no	no	yes	1770	no	yes	yes	no	no	s	9	1	5	0	0	0	0		0	no	1	1	71.5893	71.5893
60	5	2a	N0	3	2	1	no	yes	yes	370	no	yes	yes	no	no	s	22	1	3	0	0	0	0		0	yes	1	0	3.41684	70.6694
72	7.2	2a	N0	4	3	1	no	no	no	660	no	yes	yes	no	no	s	19	1	3	0	0	0	0		0	no	0	1	70.3737	70.3737
75	1.9	2c	N0	4	3	1	no	no	no	70	no	yes	yes	no	no	s	11	1	4	0	0	0	0		0	no	1	1	70.1437	70.1437
59	3.7	2c	N0	1	2	1	no	no	yes	1320	no	yes	yes	no	no	s	12	1	1	0	0	0	0		0	no	1	1	69.9795	69.9795
70	12	2c	N0	5	3	0	no	no	no	370	no	yes	yes	no	no	s	23	2	5	0	0	0	0		0	no	1	1	69.9138	69.9138
73	18	2c	N0	1	2	1	no	no	no	190	no	yes	yes	no	no	s	2	2	2	0	1	1	24	2	0	no	1	1	69.7495	69.7495
67	21	2a	N0	5	3	0	yes	no	no	300	no	yes	yes	no	no	s	21	1		0	0	0	0		0	no	1	1	68.8296	68.8296
75	5.7	2a	N0	3	2	1	yes	yes	yes	800	no	yes	yes	no	no	s	25	1		0	0	0	0		0	yes	1	1	68.3696	68.3696
75	192	3b	N1	5	4	1	yes	no	no	410	no	yes	yes	no	no	e	24	3		1	1	0	12	5	0	yes	1	0	16.6242	16.6242
70	9.4	2c	N0	2	2	1	no	no	no	200	no	yes	yes	no	no	no	0	1	2	x	0	0	0		0	no	0	1	68.1396	68.1396
67	8	2a	N0	3	2	1	no	yes	yes	470	no	yes	yes	no	no	s	16	1	2	0	1	1	3	4	0	no	0	1	67.6797	67.6797
55	5	2a	N0	4	3	1	no	no	no	300	no	yes	yes	no	no	s	22	1	3	0	0	0	0		0	no	1	1	67.2197	67.2197
69	7.3	2c	N0	3	2	1	yes	no	no	50	no	yes	yes	no	no	s	8	1		0	0	0	0		0	no	0	1	66.694	66.694
66	5.06	2c	N0	1	2	1	no	no	no	1850	no	yes	yes	no	no	no	0	1	2	x	0	0	0		0	no	1	1	66.5298	66.5298
58	14.2	2a	N0	3	2	1	no	yes	yes	700	no	yes	yes	no	no	s	17	1	2	0	0	0	0		0	yes	1	1	66.2998	66.2998
71	7.14	3a	N0	5	3	0	yes	no	no	320	no	yes	yes	no	no	s	17	2		0	0	0	0		0	no	1	0	58.6776	66.0698
69	4.4	2a	N0	3	2	0	no	no	yes	550	no	yes	yes	no	no	s	20	1	2	0	0	0	0		0	yes	1	1	65.6099	65.6099
69	7.8	2a	N0	3	2	0	no	yes	yes	1290	no	yes	yes	no	no	s	21	2	2	0	0	0	0		0	yes	1	0	37.9138	65.3799
67	16.9	2c	N0	2	2	1	no	yes	yes	980	no	yes	yes	no	no	s	22	1	3	0	0	0	0		0	no	1	1	65.0842	65.0842
71	16.3	2a	N0	3	2	1	no	no	no	315	no	yes	yes	yes	no	s	12	1	4	0	0	0	0		0	no	1	0	2.95688	64.6899
51	8.9	2a	N0	1	1	0	no	no	yes	690	no	yes	yes	yes	no	s	2	1	1	0	0	0	0		0	yes	1	1	64.23	64.23
66	10.7	2a	N0	2	2	1	no	no	no	700	no	yes	yes	yes	no	s	11	1	2	0	0	0	0		0	no	1	1	64	64
64	5	2a	N0	2	2	1	no	yes	yes	730	no	yes	yes	yes	no	no	0	1	2	x	0	0	0		0	yes	1	1	63.77	63.77
70	56	3a	N0	4	3	1	yes	no	no	610	no	yes	yes	yes	no	e	49	1		0	0	0	0		0	no	1	1	63.3101	63.3101
64	16	2a	N0	5	3	0	no	yes	yes	1170	no	yes	yes	yes	no	e	32	3	3	0	0	0	0		0	yes	1	0	7.3922	63.0801
73	23	2c	N0	4	3	1	no	no	no	440	no	yes	yes	yes	no	s	11	1	3	0	0	0	0		0	yes	1	1	63.0144	63.0144
74	5.8	2a	N0	5	3	0	no	yes	yes	250	no	yes	yes	yes	no	s	17	1	5	0	0	0	0		0	yes	1	1	62.6201	62.6201
60	4.7	3a	N0	4	3	1	yes	yes	yes	330	no	yes	yes	yes	no	e	11	1		0	0	0	0		0	yes	1	1	62.0945	62.0945
74	5.8	2a	N0	3	2	0	no	no	no	620	no	yes	yes	yes	no	s	9	1	5	0	0	0	0		0	yes	1	1	61.9302	61.9302
56	10.4	2a	N0	3	2	0	no	yes	yes	800	no	yes	yes	yes	no	s	6	3	3	0	0	0	0		0	yes	1	0	38.308	61.8645
66	11.8	2c	N0	3	2	1	no	no	yes	350	no	yes	yes	yes	yes	s	6	1	2	0	0	0	0		0	yes	1	1	61.1745	61.1745
64	30	3a	N0	5	3	1	no	yes	yes	870	no	yes	yes	yes	yes	e	65	2	5	0	1	0	2	4	0	no	0	1	61.0103	61.0103
64	6.7	3b	N0	4	4	1	yes	no	no	270	no	yes	yes	yes	yes	e	30	3		0	0	0	0		0	yes	1	1	60.5503	60.5503
66	84	3b	N1	4	4	0	yes	no	no	960	no	yes	no	yes	yes	s	15	3		1	0	0	0		0	yes	1	0	39.5565	59.6304
70	14	1c	N0	1	2	1	no	yes	yes	170	no	yes	yes	yes	yes	no	0	1	2	x	0	0	0		0	yes	1	0	1.34702	35.6797
68	6.3	2c	N0	2	2	1	no	yes	yes	770	no	yes	yes	yes	yes	no	0	2	3	x	0	0	0		0	yes	1	0	3.58111	7.06366
63	14	3a	N0	4	3	0	yes	no	no	340	no	yes	yes	yes	yes	e	32	1		0	0	0	0		0	yes	1	1	58.7105	58.7105
68	14.7	2a	N0	2	2	0	no	yes	yes	1000	no	yes	yes	yes	yes	no	0	3	3	x	1	0	1.5	3	0	yes	1	0	4.17248	58.6448
66	8	3a	N0	5	3	0	no	no	no	90	no	yes	yes	yes	yes	e	28	3	3	0	1	0	1.5	3	1	no	0	0	54.9322	58.4805
72	22	2c	N0	3	3	1	no	no	no	300	no	yes	yes	yes	yes	s	11	1	2	0	0	0	0		0	no	0	1	58.1848	58.1848
68	11	2a	N0	5	3	1	no	yes	yes	600	no	yes	yes	yes	yes	e	29	2	5	0	0	0	0		0	yes	1	0	9.23203	57.7906
67	10.7	3a	N0	4	3	0	yes	no	no	200	no	yes	yes	yes	yes	e	23	1		0	0	0	0		0	yes	1	1	57.2649	57.2649
69	17	2c	N0	1	2	0	yes	yes	yes	360	no	yes	yes	yes	yes	no	0	1		x	0	0	0		0	yes	1	1	56.8706	56.8706
69	9	2c	N0	4	3	0	no	no	no	700	no	yes	yes	yes	yes	e	32	1	2	0	0	0	0		0	yes	1	1	56.4107	56.4107
75	15	2a	N0	3	2	0	yes	no	no	550	no	yes	yes	yes	yes	s	8	1		0	0	0	0		0	no	1	1	55.7207	55.7207
67	8.8	2c	N0	4	3	1	no	yes	yes	800	no	yes	yes	yes	yes	e	23	2	2	1	0	0	0		0	yes	1	0	3.41684	55.4908
67	10.5	2c	N0	3	2	1	no	yes	yes	225	no	yes	yes	yes	yes	s	42	1	2	0	0	0	0		0	no	1	1	55.4251	55.4251
69	42	3b	N0	5	4	1	yes	no	no	350	no	yes	yes	yes	yes	e	31	1		0	0	0	0		0	no	1	1	55.2608	55.2608
72	8	2a	N0	5	3	0	no	no	no	160	no	yes	yes	yes	yes	s	18	1	2	0	0	0	0		0	no	0	1	37.9138	37.9138
73	9.7	2c	N0	4	3	1	no	yes	yes	330	no	yes	yes	yes	yes	s	24	1	4	0	0	0	0		0	yes	1	1	54.8008	54.8008
68	11.28	3a	N0	4	3	1	yes	yes	yes	400	no	yes	yes	yes	yes	s	17	1		0	0	0	0		0	yes	1	1	54.5708	54.5708
54	10	2a	N0	4	3	0	no	yes	yes	1490	no	yes	yes	yes	yes	e	31	1	3	0	0	0	0		0	yes	1	0	30.7844	54.3409
74	9.87	3a	N0	3	3	1	yes	yes	yes	849	no	yes	yes	yes	yes	s	46	1		0	0	0	0		0	no	1	0	19.9754	53.8809
68	22	3a	N0	4	3	1	yes	no	yes	750	no	yes	yes	yes	yes	e	20	1		0	0	0	0		0	no	0	1	53.5852	53.5852
69	7.5	2c	N0	5	3	0	no	no	no	600	no	yes	yes	yes	yes	e	44	3	5	1	1	0	5	5	0	no	1	0	1.41273	53.4209
69	14.5	2c	N0	5	3	1	no	no	yes	450	no	yes	yes	yes	yes	s	13	1	5	0	0	0	0		0	yes	1	0	3.25257	53.191
66	7.6	3a	N0	3	3	1	no	no	yes	50	no	yes	yes	yes	yes	e	30	2	5	0	0	0	0		0	no	1	1	52.961	52.961
68	14	3a	N0	4	3	1	yes	no	no	150	no	yes	yes	yes	yes	e	43	0		0	0	0	0		0	no	1	1	52.731	52.731
54	8	2a	N0	4	3	0	no	yes	yes	634	no	yes	yes	yes	yes	s	18	2	2	0	0	0	0		0	yes	1	0	1.34702	52.0411
56	262	3b	N0	4	4	1	yes	no	no	1260	no	yes	yes	yes	yes	e	32	3		0	0	0	0		0	yes	1	1	14.2587	14.2587
63	15.6	2c	N0	5	3	1	yes	yes	yes	430	no	yes	yes	yes	yes	s	15	2		0	0	0	0		0	yes	1	0	22.078	51.3511
53	14	2a	N0	2	2	0	no	yes	yes	2220	no	yes	yes	yes	yes	no	2	1	2	x	0	0	0		0	yes	1	1	51.1211	51.1211
68	4.9	2a	N0	1	1	0	no	yes	yes	610	no	yes	yes	yes	yes	no	0	1	1	x	0	0	0		0	yes	1	1	50.8912	50.8912
71	17.7	3a	N0	4	3	0	no	no	yes	730	no	yes	yes	yes	yes	e	44	3	3	0	0	0	0		0	no	1	1	50.4312	50.4312
65	13.9	2a	N0	4	3	0	no	no	no	410	no	yes	yes	yes	yes	e	22	1	2	0	0	0	0		0	no	1	1	50.3655	50.3655
64	5.7	2a	N0	2	2	1	no	yes	yes	1850	no	yes	yes	yes	yes	no	0	1	2	x	0	0	0		0	yes	1	0	12.1561	50.1355
74	6.9	2a	N0	3	2	0	no	yes	yes	1200	no	yes	yes	yes	yes	s	31	1	3	0	0	0	0		0	yes	1	1	49.9713	49.9713
55	4.9	2a	N0	3	2	0	no	yes	yes	410	no	yes	yes	yes	yes	s	31	1	3	0	0	0	0		0	yes	1	1	49.2156	49.2156
70	17.8	2a	N0	3	2	0	no	yes	yes	1050	no	yes	yes	yes	yes	s	33	3	3	1	0	0	0		0	yes	1	1	48.9856	48.9856
75	25	4	N1	5	4	1	yes	no	no	424	no	yes	yes	yes	yes	e	36	2		1	0	0	0		1	no	0	1	48.3614	48.3614
67	6.5	2a	N0	3	2	1	no	yes	yes	180	no	yes	yes	yes	yes	s	28	1	2	0	1	1	5	1	0	no	0	1	48.2957	48.2957
58	14	2c	N0	2	2	1	no	yes	yes	200	no	yes	yes	yes	yes	s	34	1	2	0	0	0	0		0	yes	1	1	48.0657	48.0657
64	6	2c	N0	3	2	0	no	no	yes	1920	no	yes	yes	yes	yes	s	41	1	2	0	0	0	0		0	yes	1	0	13.9959	47.6057
73	14.9	2c	N0	4	3	1	no	no	yes	2050	no	yes	yes	yes	yes	s	35	3	5	0	1	0	5	5	0	yes	1	1	47.4415	47.4415
71	7.24	3b	N0	4	4	0	no	yes	yes	400	no	yes	yes	yes	yes	s	50	3	5	1	1	0	1	3	0	no	0	0	25.7248	45.306
68	7	2c	N0	2	2	0	no	no	yes	410	no	yes	yes	yes	yes	s	13	1	2	0	0	0	0		1	no	0	1	45.076	45.076
63	9.5	2a	N0	2	2	1	no	yes	yes	900	no	yes	yes	yes	yes	no	0	1	2	x	1	1	1	1	0	yes	1	0	21.0595	44.616
76	26	3a	N0	2	3	1	yes	no	no	440	no	yes	yes	yes	yes	e	29	2		0	0	0	0		1	no	0	1	44.1561	44.1561
76	17	2c	N0	4	3	0	no	no	no	747	no	yes	yes	yes	yes	s	17	1	3	0	0	0	0		0	no	1	1	43.6961	43.6961
45	7	3a	N0	4	4	1	yes	no	no	260	no	yes	yes	yes	yes	e	24	1		0	0	0	0		0	no	1	1	43.3018	43.3018
62	30	3a	N0	4	3	1	yes	no	no	200	no	yes	yes	yes	yes	e	30	1		0	0	0	0		0	no	1	1	43.0719	43.0719
74	28	3b	N0	5	4	1	yes	no	no	210	no	yes	yes	no	yes	e	46	3		0	1	0	2.5	x	0	no	0	1	42.8419	42.8419
65	5.5	2a	N0	5	3	0	yes	yes	yes	1040	no	yes	yes	yes	yes	s	22	1		0	0	0	0		0	no	1	1	42.3819	42.3819
69	4.6	3a	N0	2	3	0	no	yes	yes	910	no	yes	yes	yes	yes	no	1	1	2	x	0	0	0		0	no	1	1	41.692	41.692
65	30	2a	N0	3	3	1	yes	yes	yes	400	no	yes	yes	yes	yes	s	18	1		0	1	0	4	x	0	no	1	1	41.3963	41.3963
71	8.7	2a	N0	4	3	0	no	yes	yes	365	no	yes	yes	yes	yes	e	30	1	5	0	0	0	0		0	yes	1	1	41.232	41.232
75	6	2c	N0	3	2	1	no	no	yes	1740	no	yes	yes	yes	yes	e	15	1	3	0	0	0	0		0	no	1	1	41.1663	41.1663
67	10.7	2a	N0	2	2	1	no	no	yes	2090	no	yes	yes	yes	yes	s	18	1	2	0	0	0	0		0	yes	1	1	40.7064	40.7064
71	13	2a	N0	3	2	1	no	yes	yes	390	no	yes	yes	yes	yes	s	19	1	3	0	0	0	0		0	yes	1	1	40.5421	40.5421
74	25	3b	N0	4	4	0	yes	no	no	540	no	yes	yes	yes	yes	e	36	1		0	0	0	0		0	yes	1	1	40.2464	40.2464
69	19	2a	N0	3	2	0	no	yes	yes	150	no	yes	yes	yes	yes	s	14	1	4	0	0	0	0		0	no	1	1	39.6222	39.6222
75	7.9	2a	N0	4	3	0	no	no	yes	205	no	yes	yes	yes	yes	e	20	1	4	0	0	0	0		0	no	1	1	38.7023	38.7023
71	6.4	2a	N0	4	3	0	no	yes	yes	320	no	yes	yes	yes	yes	s	11	1	3	0	0	0	0		0	yes	1	1	37.4867	37.4867
68	6	2a	N0	2	2	0	no	yes	yes	440	no	yes	yes	yes	yes	no	0	1	2	x	0	0	0		0	yes	1	1	37.0267	37.0267
70	4.4	2a	N0	3	2	0	no	yes	yes	410	no	yes	yes	yes	yes	no	0	1	2	x	0	0	0		0	yes	1	1	36.7967	36.7967
67	6.4	2a	N0	4	3	0	no	yes	yes	800	no	yes	yes	yes	yes	no	0	1	2	x	0	0	0		0	yes	1	1	36.1725	36.1725
74	131	2c	N1	2	4	0	yes	yes	yes	2165	yes	yes	yes	yes	yes	e	38	1		0	0	0	0		0	no	1	1	35.6468	35.6468
67	18	2a	N0	4	3	1	no	yes	yes	280	no	yes	yes	yes	yes	s	17	1	4	0	0	0	0		1	no	0	1	35.4825	35.4825
69	47	3a	N0	2	4	1	yes	no	yes	870	no	yes	yes	yes	yes	s	14	2		0	0	0	0		0	yes	1	1	35.2526	35.2526
69	10.3	2c	N0	4	3	1	no	no	yes	600	no	yes	yes	yes	yes	e	20	2	2	0	0	0	0		0	no	1	1	34.3326	34.3326
74	5.3	2a	N0	4	3	1	no	no	yes	750	no	yes	yes	yes	yes	s	11	1	4	0	0	0	0		0	yes	1	0	28.9446	34.1027
76	14	3a	N1	4	4	0	yes	no	no	400	no	yes	yes	yes	yes	e	22	1		0	0	0	0		0	yes	1	1	33.6427	33.6427
76	23	2c	N0	4	3	0	no	no	yes	225	no	yes	yes	yes	yes	e	8	3	5	0	1	0	6	5	0	yes	1	0	6.99795	32.9528
65	6.9	3a	N0	3	3	1	no	yes	yes	850	no	yes	yes	yes	yes	e	34	2	3	0	0	0	0		0	no	1	1	32.6571	32.6571
60	4.6	2c	N0	1	2	1	no	yes	yes	580	no	yes	yes	yes	yes	no	0	2	3	x	0	0	0		0	yes	1	1	32.4928	32.4928
69	14	2c	N0	5	3	0	no	yes	yes	1010	no	yes	yes	yes	yes	e	26	2	5	1	0	0	0		1	no	0	1	32.1971	32.1971
73	18.8	2a	N0	5	3	0	yes	no	yes	510	no	yes	yes	yes	yes	e	22	1		0	0	0	0		0	yes	1	1	31.5729	31.5729
67	8.4	3b	N0	5	4	1	yes	no	yes	650	no	yes	yes	yes	yes	e	36	1		0	0	0	0		0	yes	1	1	30.423	30.423
67	6.5	2c	N0	3	2	1	no	no	yes	2550	no	yes	yes	yes	yes	e	39	1	2	0	0	0	0		0	no	1	1	29.7331	29.7331
65	6.2	3a	N0	4	3	0	yes	no	no	1165	no	yes	yes	yes	yes	e	31	1		0	0	0	0		0	yes	1	1	28.5832	28.5832
72	50	3b	N0	3	4	0	yes	no	no	460	no	yes	yes	yes	yes	e	35	2		0	0	0	0		0	yes	1	0	24.7392	28.0575
66	13	3b	N0	5	4	0	yes	no	yes	660	no	yes	yes	yes	yes	e	31	1		0	0	0	0		0	yes	1	1	27.2033	27.2033
65	12	3a	N0	2	3	1	no	yes	yes	380	no	yes	yes	yes	yes	s	18	1	2	0	0	0	0		0	yes	1	1	25.2977	25.2977
64	28	3a	N0	3	3	1	yes	yes	yes	450	no	yes	yes	yes	yes	e	35	3		1	1	1	1	x	1	no	0	1	24.1478	24.1478
54	6.6	4	N0	5	4	1	yes	no	no	1400	no	yes	yes	yes	yes	e	16	3		1	1	0	8	x	1	no	0	0	22.0452	22.6037
63	10	3a	N0	5	3	1	yes	no	no	20	no	yes	yes	yes	yes	l	7	1		0	0	0	0		0	no	1	0	5.94661	22.308
76	33	3b	N0	1	4	0	yes	no	yes	320	no	yes	yes	yes	yes	e	11	1		0	0	0	0		0	no	1	1	21.4538	21.4538
71	271	3b	N0	4	4	1	yes	no	yes	590	no	yes	yes	yes	yes	e	47	1		0	0	0	0		1	no	0	1	20.9938	20.9938
71	9.4	2c	N0	2	2	0	yes	yes	yes	3690	yes	yes	yes	yes	yes	no	0	1		x	0	0	0		0	yes	1	1	16.3285	16.3285
78	47	4	N0	5	4	1	yes	no	no	1230	no	yes	yes	yes	yes	e	30	1		0	0	0	0		0	no	1	1	16.0986	16.0986
68	10.7	3a	N1	4	4	0	yes	no	yes	300	no	yes	yes	yes	yes	e	27	3		1	0	0	0		0	no	1	1	14.3244	14.3244
69	4.8	2a	N0	4	3	1	yes	yes	yes	200	no	yes	yes	yes	yes	e	29	1		0	0	0	0		0	yes	1	1	9.72485	9.72485
72	10.1	2c	N0	3	2	1	no	yes	yes	950	no	yes	yes	yes	yes	s	11	1	5	0	0	0	0		0	no	1	1	8.34497	8.34497
